# Supplementary material for: Novel Usefulness of M2BPGi for Predicting Severity and Clinical Outcomes in Hospitalized COVID-19 Patients
Source: Diagnostics (Basel). 2025 Apr 6;15(7):937. doi: 10.3390/diagnostics15070937 (PMC11989196; doi:10.3390/diagnostics15070937)
Supplement: Supplementary file 1 [file diagnostics-15-00937-s001.zip]

Archive with 1 entries (1 files):
- diagnostics-3578584-supplementary.pdf
